# Supplementary material for: Aortic Wall Thickness as a Surrogate for Subclinical Atherosclerosis in Familial and Nonfamilial Hypercholesterolemia: Quantitative 3D Magnetic Resonance Imaging Study and Interrelations with Computed Tomography Calcium Scores, and Carotid Ultrasonography
Source: J Clin Med. 2023 Aug 27;12(17):5589. doi: 10.3390/jcm12175589 (PMC10488167; doi:10.3390/jcm12175589)
Supplement: Supplementary file 1 [file jcm-12-05589-s001.zip]

Archive with 1 entries (1 files):
- jcm-2525502-supplementary.pdf
